# Supplementary material for: Identification of a Novel Epithelial–Mesenchymal Transition Gene Signature Predicting Survival in Patients With HNSCC
Source: Pathol Oncol Res. 2021 Mar 29;27:585192. doi: 10.3389/pore.2021.585192 (PMC8262154; doi:10.3389/pore.2021.585192)
Supplement: Supplementary file 1 [file Table1.XLS]

GENE	CORE ENRICHMENT
TGFBR3	No
GADD45B	No
SNTB1	No
ECM1	No
TPM2	No
CAP2	No
SGCG	No
CXCL12	No
SFRP1	No
MGP	No
ABI3BP	No
SLIT3	No
TPM1	No
FBLN5	No
CADM1	No
FUCA1	No
IL6	No
PTX3	No
ID2	No
CYR61	No
PCOLCE2	No
SGCD	No
SLIT2	No
LAMA2	No
NOTCH2	No
CTGF	No
ACTA2	No
CD59	No
DCN	No
ELN	No
JUN	No
MYLK	No
QSOX1	No
NNMT	No
SGCB	No
GADD45A	No
ITGB3	No
FGF2	No
IGFBP4	No
DAB2	No
CXCL6	No
THBS1	No
FAS	No
FERMT2	No
SAT1	No
ANPEP	No
MFAP5	No
DPYSL3	No
OXTR	No
MYL9	No
RHOB	No
ECM2	No
FBN1	No
TAGLN	No
FBLN1	No
MATN2	No
GEM	No
FBLN2	No
PMP22	No
CXCL1	No
FSTL1	No
FZD8	No
PRSS2	No
TIMP3	No
FMOD	No
COMP	No
MSX1	No
TPM4	No
EFEMP2	No
MAGEE1	No
CRLF1	No
TGM2	No
IL32	No
TIMP1	No
TNFRSF11B	No
SCG2	No
AREG	No
SDC1	No
SFRP4	No
ITGA2	No
GAS1	No
SDC4	No
VIM	No
LRP1	No
TFPI2	No
VCAM1	No
PRRX1	No
BDNF	No
PCOLCE	No
COPA	No
WNT5A	No
DST	No
MMP2	No
CDH6	No
PDLIM4	No
CDH2	No
DKK1	No
IGFBP3	No
SPP1	No
SPOCK1	No
LOXL1	No
IGFBP2	No
LAMA1	No
APLP1	Yes
GLIPR1	Yes
MXRA5	Yes
FN1	Yes
CAPG	Yes
TNFAIP3	Yes
SLC6A8	Yes
LOX	Yes
WIPF1	Yes
MEST	Yes
PLAUR	Yes
COL8A2	Yes
LRRC15	Yes
VCAN	Yes
GPX7	Yes
FOXC2	Yes
SERPINE2	Yes
ITGB1	Yes
MMP3	Yes
EDIL3	Yes
IL15	Yes
THY1	Yes
LUM	Yes
CD44	Yes
PDGFRB	Yes
COL3A1	Yes
NT5E	Yes
BGN	Yes
MMP1	Yes
GREM1	Yes
COL1A2	Yes
GJA1	Yes
COL6A2	Yes
CALD1	Yes
FBN2	Yes
THBS2	Yes
MATN3	Yes
PPIB	Yes
HTRA1	Yes
COL11A1	Yes
COL1A1	Yes
EMP3	Yes
ITGB5	Yes
NTM	Yes
GPC1	Yes
COL6A3	Yes
RGS4	Yes
VEGFA	Yes
LAMA3	Yes
CDH11	Yes
SPARC	Yes
NID2	Yes
PVR	Yes
VEGFC	Yes
TNC	Yes
BASP1	Yes
LGALS1	Yes
PFN2	Yes
ITGAV	Yes
POSTN	Yes
SERPINE1	Yes
COL5A1	Yes
LAMC1	Yes
COL5A2	Yes
ADAM12	Yes
FLNA	Yes
CTHRC1	Yes
FSTL3	Yes
TGFBI	Yes
FAP	Yes
LOXL2	Yes
CALU	Yes
TNFRSF12A	Yes
PTHLH	Yes
PLOD2	Yes
LAMC2	Yes
COL16A1	Yes
INHBA	Yes
COL5A3	Yes
COL12A1	Yes
MCM7	Yes
PMEPA1	Yes
ITGA5	Yes
ENO2	Yes
MMP14	Yes
COL4A2	Yes
COL7A1	Yes
PLOD1	Yes
PLOD3	Yes
SNAI2	Yes
COL4A1	Yes
BMP1	Yes
SERPINH1	Yes
TGFB1	Yes
