# Supplementary material for: Identification of a Novel Epithelial–Mesenchymal Transition Gene Signature Predicting Survival in Patients With HNSCC
Source: Pathol Oncol Res. 2021 Mar 29;27:585192. doi: 10.3389/pore.2021.585192 (PMC8262154; doi:10.3389/pore.2021.585192)
Supplement: Supplementary file 2 [file Table2.XLSX]

## Sheet: univariateCox
gene	HR	z	pvalue
TNFRSF12A	1.18554	2.86152	0.00421615
PPIB	1.39067	2.86115	0.00422107
PVR	1.26074	2.80231	0.00507378
BASP1	1.13597	2.63581	0.00839375
NT5E	1.10946	2.62474	0.00867146
PLOD2	1.14998	2.60687	0.0091373
WIPF1	0.886309	-2.22165	0.0263067
CD44	1.19443	2.20433	0.0275015
VEGFC	1.08476	2.13453	0.032799
ITGA5	1.1059	2.11489	0.0344394
SERPINE1	1.07758	2.08662	0.0369222
GPC1	1.1543	1.98987	0.0466048
INHBA	1.05919	1.86033	0.0628383
PFN2	1.08727	1.81786	0.0690856
MMP14	1.12173	1.74691	0.0806534
TGFBI	1.06661	1.71083	0.0871131
PLAUR	1.11269	1.69812	0.0894845
FSTL3	1.07327	1.66867	0.0951828
COL8A2	0.927509	-1.63171	0.102742
FLNA	1.11695	1.5963	0.110422
LAMC2	1.05878	1.58085	0.113912
TGFB1	1.13116	1.56592	0.117367
HTRA1	1.08058	1.51183	0.130578
ITGB1	1.08666	1.44045	0.14974
SNAI2	1.09825	1.42562	0.153978
GPX7	0.934387	-1.37076	0.17045
FOXC2	1.04869	1.33506	0.181857
CALU	1.10035	1.30973	0.190287
LAMA3	1.05171	1.29423	0.195585
SERPINH1	1.07258	1.23052	0.218504
SERPINE2	1.04963	1.22236	0.221572
EDIL3	1.04735	1.2146	0.224517
PDGFRB	0.948774	-1.21053	0.226075
APLP1	1.0543	1.17413	0.240342
COL16A1	0.942004	-1.17119	0.241522
RGS4	1.04396	1.13389	0.256841
SLC6A8	1.0654	1.04646	0.295347
VEGFA	1.06717	1.0345	0.300903
PMEPA1	1.04951	1.02881	0.30357
COL6A3	0.966027	-1.00896	0.312992
COL6A2	0.958167	-1.00104	0.316807
LGALS1	1.05473	0.983768	0.32523
MMP1	1.0232	0.958548	0.337787
MXRA5	1.03838	0.953029	0.340575
PLOD1	1.0702	0.937962	0.348264
TNFAIP3	1.05296	0.92504	0.354945
LAMC1	1.05703	0.858854	0.390421
GJA1	1.04076	0.852247	0.394077
MMP3	1.02007	0.851522	0.394479
BGN	1.03821	0.845297	0.397945
LUM	0.970528	-0.754367	0.450629
COL4A2	0.966069	-0.752641	0.451666
COL4A1	0.96882	-0.741323	0.458498
PTHLH	1.02121	0.713248	0.475692
ENO2	1.03122	0.700931	0.483346
COL12A1	0.974628	-0.696148	0.486336
COL1A2	0.977364	-0.688666	0.491033
FN1	1.02047	0.673881	0.500387
CALD1	1.03834	0.638587	0.523092
THY1	0.972698	-0.637034	0.524103
MATN3	1.02319	0.615526	0.538207
FAP	1.02198	0.613265	0.539701
PLOD3	1.03831	0.5751	0.565224
CAPG	1.05431	0.572526	0.566966
ITGAV	1.03213	0.570592	0.568276
COL11A1	1.0125	0.570409	0.5684
TNC	1.02048	0.567947	0.570071
COL3A1	0.982505	-0.559254	0.575988
POSTN	1.01645	0.544695	0.585963
COL1A1	0.984336	-0.503408	0.614677
ADAM12	0.98392	-0.495498	0.620249
GREM1	0.984222	-0.462826	0.643489
BMP1	1.02807	0.390406	0.696236
NID2	0.988101	-0.369221	0.711963
IL15	1.01932	0.36304	0.716575
CTHRC1	1.01289	0.356237	0.721663
MEST	1.01717	0.324754	0.745367
EMP3	1.02069	0.320034	0.748942
MCM7	1.02308	0.316001	0.752002
COL7A1	0.986146	-0.283911	0.776479
LOX	0.988831	-0.276175	0.782414
COL5A2	0.99057	-0.270096	0.787086
SPARC	0.988929	-0.258179	0.796269
LRRC15	0.993349	-0.251212	0.80165
COL5A3	0.989695	-0.226159	0.821078
ITGB5	0.985394	-0.189787	0.849476
FBN2	0.995145	-0.174141	0.861755
LOXL2	0.994637	-0.130053	0.896525
THBS2	1.00363	0.0984189	0.9216
NTM	0.997948	-0.0477991	0.961876
COL5A1	0.998316	-0.0477547	0.961912
CDH11	1.00112	0.0319346	0.974524
GLIPR1	0.998516	-0.0264319	0.978913
VCAN	0.999713	-0.00847843	0.993235
